# Supplementary material for: Uncovering the genetic diversity and adaptability of Butuo Black Sheep through whole-genome re-sequencing
Source: PLoS One. 2024 Jun 10;19(6):e0303419. doi: 10.1371/journal.pone.0303419 (PMC11164371; doi:10.1371/journal.pone.0303419)
Supplement: S1 Table — (XLSX) [file pone.0303419.s001.xlsx]

## Sheet: QCtable
Table S1 Statistics of Sequencing Results for 33 Samples
Sample	Raw base(G)	Raw reads	Clean base(G)	Clean reads	Effective Rate(%)	Q20(%)	Q30(%)	GC(%)
BH001	48.8	162655611	48.52	162652205	100	98.48	95.08	42.95
BH003	60.96	203200955	60.68	203197306	100	98.55	95.23	42.98
BH004	62.75	209153427	62.38	209146252	100	98.89	96.15	42.99
BH005	37.52	125062305	37.33	125059610	100	98.75	95.86	43.49
BH007	70.28	234274908	70.02	234244833	99.99	98.39	94.76	42.54
BH009	49.1	163674191	48.8	163573123	99.94	98.35	94.66	43.22
BH011	36.41	121356097	36.27	121353890	100	98.15	94	42.98
BH013	42.93	143107694	42.72	143025555	99.94	98.2	94.23	43.31
BH015	36.58	121918503	36.4	121842589	99.94	98.29	94.48	42.93
BH017	40.23	134108946	39.96	134029833	99.94	98.37	94.72	42.89
BH019	52.6	175322864	52.2	175212873	99.94	98.58	95.4	43.56
BH021	38.51	128352857	38.35	128279176	99.94	98.3	94.51	43.14
BH023	41.22	137404114	40.98	137319685	99.94	98.4	94.84	43.17
BH025	54.45	181491873	54.05	181487899	100	98.7	95.72	42.56
BH027	36.82	122724390	36.61	122721685	100	98.56	95.3	43.3
BH031	45.06	150193421	44.68	150190229	100	98.74	95.84	43.08
BH033	61.69	205617849	61.44	205613633	100	98.46	94.98	43.43
BH039	37.92	126400900	37.73	126398507	100	98	93.63	42.99
BH135	45.36	151192206	45.18	151189415	100	98.17	94.09	43.65
BH141	39.58	131946198	39.52	131942744	100	98.34	94.27	43.34
BH191	38.17	127242694	38.07	127238851	100	98.56	95.07	43
BH290	51.77	172554827	51.12	172548136	100	98.94	96.32	43.64
BH300	42.23	140783134	42.08	140779975	100	98.53	94.99	43.14
BH306	46.99	156646014	46.79	156641868	100	98.84	96	43.45
BH334	47.27	157577381	46.86	157574138	100	98.55	95.25	43.25
BH340	59.76	199203916	59.52	199199837	100	98.42	94.91	43.16
BH351	64.12	213724277	62.92	213717987	100	98.99	96.47	42.96
BH368	77.67	258903016	76.41	258896358	100	98.87	96.25	42.9
BH370	54.05	180166432	53.53	180162821	100	98.86	96.07	43.13
BH542	45.48	151603770	45.35	151600228	100	98.8	95.84	43.72
BH610	49.95	166512857	49.14	166508960	100	98.94	96.44	42.84
BH614	66.64	222125320	66.04	222120557	100	98.84	96.03	43.51
BHO23	40.97	136562903	40.03	136484719	99.94	98.31	94.62	42.13
