# Supplementary material for: Uncovering the genetic diversity and adaptability of Butuo Black Sheep through whole-genome re-sequencing
Source: PLoS One. 2024 Jun 10;19(6):e0303419. doi: 10.1371/journal.pone.0303419 (PMC11164371; doi:10.1371/journal.pone.0303419)
Supplement: S2 Table — (XLSX) [file pone.0303419.s002.xlsx]

## Sheet: MAPtable
Table S2 Mapping statistic for 33 BBS
Sample	Total reads	Mapped reads	Mapped ratio(%)	Dup ratio(%)
BH001	328473071	310345308	95.4	6.17
BH003	410016554	388104160	95.5	5.44
BH004	422043171	400555762	95.76	6.32
BH005	252286540	240769912	96.26	7.04
BH007	472523601	446074536	95.22	5.34
BH009	330188230	311312342	95.16	5.15
BH011	244837496	230256924	94.87	4.91
BH013	288630238	272619976	95.3	6.64
BH015	245747762	232017186	95.21	5.42
BH017	270469920	256288248	95.61	6.1
BH019	353761560	335664840	95.79	6.65
BH021	258718918	244215978	95.19	5.65
BH023	277063012	262894600	95.72	6.15
BH025	366550080	347885474	95.84	5.36
BH027	247609655	234886108	95.7	5.87
BH031	303159076	288746296	96.13	6.11
BH033	414935753	391456934	95.19	6.26
BH039	255009448	241448926	95.51	5.42
BH135	304868775	287781564	95.17	6.34
BH141	266024128	250570176	94.95	5.9
BH191	256544319	242468552	95.28	5.64
BH290	348756683	332136804	96.24	8.31
BH300	283938926	268104614	95.22	5.59
BH306	316022015	299208042	95.51	6.95
BH334	317949522	302873806	96.11	5.87
BH340	401901125	379544344	95.27	6.02
BH351	434592508	408886612	95.66	5.97
BH368	525220801	496082600	95.81	6.54
BH370	363630262	346398124	96.13	6.32
BH542	305704921	290149590	95.7	6.92
BH610	337092142	321041944	96.4	5.64
BH614	448808794	425619240	95.81	6.63
BHO23	275684536	265824940	97.38	5.88
