# Supplementary material for: Uncovering the genetic diversity and adaptability of Butuo Black Sheep through whole-genome re-sequencing
Source: PLoS One. 2024 Jun 10;19(6):e0303419. doi: 10.1371/journal.pone.0303419 (PMC11164371; doi:10.1371/journal.pone.0303419)
Supplement: S3 Table — (XLSX) [file pone.0303419.s003.xlsx]

## Sheet: annovar_snp_anno_stat
Table S3 Variant Position Statistics for 33 BBS
Sample_Name	UTR3	UTR5	downstream	exonic	intergenic	intronic	ncRNA_UTR5	ncRNA_exonic	ncRNA_intronic	ncRNA_splicing	splicing	upstream	Total
BH001	77069	60960	85648	106806	8579789	4695563	0	6514	33179	1	576	88432	13734537
BH003	76709	61156	86878	108490	8672016	4765137	0	6472	31710	2	568	89592	13898730
BH004	77431	61071	86989	106733	8731493	4797496	0	6777	32607	4	580	90362	13991543
BH005	71500	57146	81565	99529	8045707	4439207	0	6579	34129	2	536	82118	12918018
BH007	75855	60483	85813	106995	8538423	4662236	0	6865	34408	3	571	88575	13660227
BH009	75757	59834	85483	105178	8492205	4693023	0	6724	35550	3	586	86911	13641254
BH011	73534	57853	81813	99051	8141481	4466743	0	5742	34020	4	535	81992	13042768
BH013	74418	58193	83662	102914	8311397	4564017	0	6272	33197	2	561	84508	13319141
BH015	73662	57757	81976	99722	8108654	4484866	0	6189	32549	4	538	81911	13027828
BH017	75409	59869	84599	103278	8375702	4626627	0	6570	35673	1	539	85109	13453376
BH019	76057	59844	86084	106493	8594694	4712034	0	6540	34395	3	567	87747	13764458
BH021	72553	56802	81974	100484	8022017	4431525	0	6346	34097	3	547	82903	12889251
BH023	74348	59368	82959	101586	8305131	4555618	0	6463	34710	2	539	85100	13305824
BH025	73335	59036	83342	104167	8334439	4580328	0	6310	33709	4	565	86134	13361369
BH027	75423	58822	83648	102921	8305159	4605495	0	6186	32617	1	546	84384	13355202
BH031	74823	59687	85113	105060	8554006	4677797	0	6626	36200	3	547	87312	13687174
BH033	76786	61426	86576	108186	8656089	4740115	0	6957	35016	3	568	88748	13860470
BH039	72927	58096	82326	98759	8240064	4540726	0	6337	31176	2	542	81957	13212912
BH135	75316	59637	84895	106159	8436862	4654801	0	6412	35245	4	551	85688	13545570
BH141	74567	58819	83969	101326	8307979	4590770	0	6292	30116	2	538	83273	13337651
BH191	74147	59035	83357	100607	8297613	4568571	0	6449	32161	2	551	84399	13306892
BH290	75995	60515	86138	104956	8678918	4767022	0	6445	30771	2	589	88450	13899801
BH300	75077	59442	83768	101709	8448545	4648862	0	6488	28083	4	539	84692	13537209
BH306	75812	60782	85658	104712	8568283	4720542	0	6339	30316	2	595	87645	13740686
BH334	75175	60229	84105	103889	8542775	4710859	0	6556	30948	1	568	87523	13702628
BH340	75762	60589	86694	106030	8636405	4734616	0	6907	32272	1	577	89007	13828860
BH351	76463	60931	86940	106548	8799138	4818884	0	6461	30338	3	581	91097	14077384
BH368	77311	62109	87403	107350	8856633	4860611	0	6758	34493	4	589	90900	14184161
BH370	76308	60937	86916	105322	8658415	4758243	0	6615	32823	3	598	89093	13875273
BH542	75871	59525	84909	104111	8474849	4655078	0	6463	30635	3	588	86976	13579008
BH610	73708	59410	84080	102804	8518536	4661241	0	6427	31530	4	569	87879	13626188
BH614	77301	61853	88208	109906	8765116	4818265	0	7008	36612	2	598	91056	14055925
BHO23	73484	58580	82049	99097	8337024	4567508	0	6443	34578	3	524	84426	13343716
