# Supplementary material for: Uncovering the genetic diversity and adaptability of Butuo Black Sheep through whole-genome re-sequencing
Source: PLoS One. 2024 Jun 10;19(6):e0303419. doi: 10.1371/journal.pone.0303419 (PMC11164371; doi:10.1371/journal.pone.0303419)
Supplement: S4 Table — (XLSX) [file pone.0303419.s004.xlsx]

## Sheet: Sheet1
Table S4 Relevant gene information for important mutation sites for 33 BBS
Functional Region	Chromosome	Physical Location	Gene
intergenic	1	8932317	gene-C1H1orf94(dist=21269),gene-GJB5(dist=605176)
intronic	1	15359859	gene-SCMH1
exonic	1	30924815	gene-PRKAA2
intergenic	1	87817922	gene-LOC101113807(dist=14183),gene-LOC101114067(dist=5469)
intergenic	1	152774943	gene-CADM2(dist=218034),gene-TRNAC-GCA-16(dist=422449)
intronic	1	159929584	gene-EPHA6
intronic	1	170681957	gene-BBX
intronic	1	170729111	gene-BBX
intergenic	1	170784617	gene-BBX(dist=48740),gene-CD47(dist=227549)
intergenic	1	172756008	gene-DPPA4(dist=377016),gene-LOC101113722(dist=1231173)
intronic	1	236121673	gene-RNF13
intronic	1	250809721	gene-PCCB
exonic	1	250809828	gene-PCCB
exonic	1	250809831	gene-PCCB
intronic	1	250809874	gene-PCCB
intronic	2	34836148	gene-NTRK2
downstream	2	45695700	gene-LPL(dist=92)
downstream	2	45695703	gene-LPL(dist=89)
downstream	2	45695759	gene-LPL(dist=33)
intronic	2	52463944	gene-FAM221B
intronic	2	74482403	gene-KDM4C
exonic	2	80645322	gene-TYRP1
intergenic	2	83476507	gene-PSIP1(dist=13609),gene-CCDC171(dist=9790)
intronic	2	119941209	gene-GULP1
intronic	2	119979372	gene-GULP1
intronic	2	119998578	gene-GULP1
intergenic	2	120031057	gene-GULP1(dist=17241),gene-TFPI(dist=713025)
intergenic	2	120067369	gene-GULP1(dist=53553),gene-TFPI(dist=676713)
intergenic	2	120143508	gene-GULP1(dist=129692),gene-TFPI(dist=600574)
intergenic	2	120190937	gene-GULP1(dist=177121),gene-TFPI(dist=553145)
intergenic	2	120207357	gene-GULP1(dist=193541),gene-TFPI(dist=536725)
intergenic	2	120228199	gene-GULP1(dist=214383),gene-TFPI(dist=515883)
intergenic	2	120289850	gene-GULP1(dist=276034),gene-TFPI(dist=454232)
intergenic	2	120378897	gene-GULP1(dist=365081),gene-TFPI(dist=365185)
intergenic	2	120408158	gene-GULP1(dist=394342),gene-TFPI(dist=335924)
exonic	2	127159353	gene-ITGA4
intronic	2	127200458	gene-ITGA4
intronic	2	168692818	gene-LRP1B
intronic	2	168697208	gene-LRP1B
downstream	2	232517234	gene-PDE6D(dist=852)
intergenic	2	232694986	gene-NPPC(dist=33338),gene-DIS3L2(dist=2507)
intronic	2	232725251	gene-DIS3L2
intergenic	2	236083199	gene-MATN1(dist=381889),gene-PTPRU(dist=1021990)
intronic	3	3538565	gene-PAEP
exonic	3	3541777	gene-PAEP
intronic	3	35981310	gene-ALK
exonic	3	39874992	gene-WDR92
intergenic	3	61927840	gene-EDAR(dist=4683),gene-SH3RF3(dist=135098)
exonic	3	75320579	gene-FSHR
exonic	3	75320741	gene-FSHR
intronic	3	75590024	gene-LHCGR
exonic	3	75599007	gene-LHCGR
exonic	3	92045691	gene-XDH
exonic	3	92065374	gene-XDH
intergenic	3	114588115	gene-TRNAC-GCA-79(dist=83259),gene-SYT1(dist=154079)
intronic	3	116922437	gene-ACSS3
exonic	3	133486008	gene-KRT74
intronic	3	135823364	gene-CERS5
exonic	3	137216297	gene-LALBA
UTR3	3	162039038	gene-STAT6(rna-XM_004006557.3:c.*1043A>G,rna-XM_004006558.3:c.*1043A>G,rna-XM_004006555.3:c.*1043A>G)
exonic	3	171108328	gene-IGF1
intergenic	3	179817024	gene-PVALB(dist=4850),gene-NCF4(dist=51249)
exonic	3	180148777	gene-IL2RB
UTR5	3	180166632	gene-IL2RB(rna-XM_015094863.1:c.-28T>C,rna-XM_015094860.1:c.-28T>C)
UTR5	3	180167554	gene-IL2RB(rna-XM_015094863.1:c.-950T>C,rna-XM_015094860.1:c.-950T>C)
intronic	4	15010202	gene-ASNS
intergenic	4	25385189	gene-AGR2(dist=19509),gene-AGR3(dist=25018)
intronic	4	33560821	gene-GRM3
intergenic	4	34203218	gene-GRM3(dist=453567),gene-TRNAC-GCA-97(dist=1042521)
intronic	4	46311840	gene-SRPK2
exonic	4	46318235	gene-SRPK2
intergenic	4	55932372	gene-IFRD1(dist=26239),gene-ZNF277(dist=70930)
intergenic	4	65315047	gene-ADCYAP1R1(dist=7918),gene-GHRHR(dist=9797)
intergenic	4	65315061	gene-ADCYAP1R1(dist=7932),gene-GHRHR(dist=9783)
intronic	4	65329776	gene-GHRHR
intronic	4	65329910	gene-GHRHR
intronic	4	65339789	gene-GHRHR
intronic	5	794298	gene-RASGEF1C
intergenic	5	41339449	gene-TCF3(dist=2996),gene-ONECUT3(dist=81888)
intergenic	5	73009961	gene-MAT2B(dist=553031),gene-TRNAC-GCA-132(dist=1252031)
exonic	6	29314420	gene-BMPR1B
intronic	6	43243265	gene-PPARGC1A
intronic	6	43254662	gene-PPARGC1A
intergenic	6	45373451	gene-TRNAH-AUG-2(dist=129009),gene-RBPJ(dist=56441)
exonic	6	85018210	gene-CSN1S1
exonic	6	85032539	gene-CSN2
exonic	6	85105086	gene-CSN1S2
exonic	6	85105437	gene-CSN1S2
exonic	6	85108889	gene-CSN1S2
UTR3	6	90454870	gene-CXCL10(rna-NM_001009191.1:c.*371T>C)
intronic	6	96994942	gene-SCD5
intronic	6	100512609	gene-MAPK10
intergenic	6	114154235	gene-CPZ(dist=51589),gene-HMX1(dist=164510)
intergenic	6	114159731	gene-CPZ(dist=57085),gene-HMX1(dist=159014)
intergenic	6	114161346	gene-CPZ(dist=58700),gene-HMX1(dist=157399)
intronic	7	14990248	gene-ITGA11
exonic	7	63424663	gene-BMP4
intronic	7	69699219	gene-SIX1
UTR5	7	73930804	gene-GPX2(rna-XM_004010720.3:c.-46T>C)
intergenic	7	82509619	gene-ABCD4(dist=7858),gene-VRTN(dist=23696)
exonic	7	82533904	gene-VRTN
intronic	7	89444586	gene-GTF2A1
intergenic	8	34762269	gene-TRNAM-CAU-8(dist=1543540),gene-GRIK2(dist=143106)
intergenic	8	75322174	gene-CCDC170(dist=142109),gene-ESR1(dist=41851)
intronic	9	13504098	gene-DGAT1
intergenic	9	16789975	gene-KCNK9(dist=262733),gene-COL22A1(dist=113265)
intronic	9	64120141	gene-CSMD3
exonic	9	67419429	gene-PKHD1L1
exonic	9	67419502	gene-PKHD1L1
intergenic	9	75493735	gene-GRHL2(dist=93117),gene-ZNF706(dist=162860)
intergenic	10	6718174	gene-PCDH17(dist=1186738),NONE(dist=NONE)
exonic	10	29439053	gene-RXFP2
exonic	10	52551820	gene-FBXL3
intergenic	10	76605939	gene-TMTC4(dist=33402),gene-LOC101113250(dist=64044)
exonic	11	7321466	gene-COIL
UTR5	11	13188364	gene-ACACA(rna-XM_015098292.1:c.-484T>C)
intronic	11	13838117	gene-LOC101113771
intronic	11	47486149	gene-GH
exonic	12	55865867	gene-PAPPA2
exonic	12	65020161	gene-HMCN1
intronic	13	7701871	gene-MACROD2
intronic	13	18976738	gene-ITGB1
downstream	13	52044015	gene-TGM3(dist=825)
intronic	13	52055150	gene-TGM3
intronic	13	53089456	gene-PRPF6
intergenic	13	53971777	gene-MIR133(dist=9932),gene-GATA5(dist=54017)
downstream	14	12438420	gene-ZCCHC14(dist=420)
intergenic	14	42678119	gene-RHPN2(dist=4985),gene-LOC105602062(dist=8669)
intronic	14	47390262	gene-RYR1
exonic	14	48786396	gene-PRX
exonic	14	49839175	gene-LIPE
exonic	14	49839292	gene-LIPE
exonic	14	49847561	gene-LIPE
exonic	14	58922386	gene-NLRP9
exonic	14	58935160	gene-NLRP9
exonic	14	60366640	gene-NLRP5
exonic	14	60366652	gene-NLRP5
exonic	14	60370619	gene-NLRP5
intronic	15	7486466	gene-PGR
intergenic	15	20439653	gene-ARHGAP20(dist=219649),gene-C15H11orf53(dist=515374)
intergenic	15	20441216	gene-ARHGAP20(dist=221212),gene-C15H11orf53(dist=513811)
UTR3	15	53264922	gene-DGAT2(rna-XM_012096078.2:c.*300A>G)
UTR3	15	53264923	gene-DGAT2(rna-XM_012096078.2:c.*301A>G)
UTR3	15	53265056	gene-DGAT2(rna-XM_012096078.2:c.*434A>G)
UTR3	15	55310482	gene-MUC15(rna-XM_012096107.2:c.*1706T>C)
UTR3	15	55310748	gene-MUC15(rna-XM_012096107.2:c.*1440T>C)
intergenic	15	71269497	gene-LOC101108158(dist=1347853),gene-TRNAC-GCA-218(dist=250391)
intergenic	15	77935764	gene-UBE2L6(dist=17510),gene-SERPING1(dist=7711)
intergenic	16	13753410	gene-ERBB2IP(dist=94576),gene-NLN(dist=2256)
intergenic	16	25937201	gene-FST(dist=305681),gene-MOCS2(dist=24347)
intergenic	16	28117107	gene-ISL1(dist=393856),gene-PARP8(dist=199124)
exonic	16	31834666	gene-GHR
intronic	16	31852174	gene-GHR
intronic	16	31957140	gene-GHR
exonic	16	67802754	gene-ADAMTS16
intronic	17	12485644	gene-SMAD1
intergenic	17	16615839	gene-RNF150(dist=20340),gene-LOC101104859(dist=113678)
intergenic	17	17090321	gene-SCOC(dist=56086),gene-MAML3(dist=139149)
intergenic	17	51773214	gene-RILPL2(dist=2221),gene-KMT5A(dist=1996)
intergenic	17	64669244	gene-LOC105602994(dist=38884),gene-PIWIL3(dist=8195)
intronic	18	4166451	gene-GABRG3
intergenic	19	15627676	gene-ABHD5(dist=73154),gene-TOPAZ1(dist=499431)
intergenic	19	15628123	gene-ABHD5(dist=73601),gene-TOPAZ1(dist=498984)
intronic	19	18983777	gene-GRM7
intronic	19	31603203	gene-MITF
exonic	19	52157299	gene-SCAP
intergenic	20	23317975	gene-TFAP2B(dist=215523),gene-PKHD1(dist=455128)
UTR3	20	26766451	gene-TNF(rna-XM_012100437.2:c.*379T>C,rna-NM_001024860.1:c.*379T>C)
intergenic	20	28012918	gene-LOC101113705(dist=2497),gene-LOC101111325(dist=14855)
intergenic	20	32403879	gene-NRSN1(dist=52468),gene-TRNAC-GCA-242(dist=241139)
UTR5	20	45926523	gene-LOC105603877(rna-XM_015102854.1:c.-114A>G)
exonic	21	1370484	gene-MTNR1B
intronic	21	19650722	gene-LUZP2
UTR5	21	41787357	gene-BAD(rna-XM_004019650.3:c.-313T>C)
intronic	21	42205893	gene-SF1
intronic	22	15593201	gene-LOC101106641
intergenic	22	47754858	gene-MKI67(dist=1338780),gene-MGMT(dist=25096)
intergenic	22	49248160	gene-TCERG1L(dist=81827),gene-TRNAG-UCC-44(dist=366537)
intergenic	23	43938141	gene-MC2R(dist=78802),gene-SETBP1(dist=569521)
intronic	23	45403050	gene-SLC14A2
UTR3	23	49558064	gene-ACAA2(rna-XM_012103683.2:c.*114T>C,rna-XM_012103681.2:c.*114T>C)
intronic	24	18996259	gene-ANKS4B,gene-ZP2
exonic	24	18996282	gene-ZP2
intronic	24	21939056	gene-CACNG3
UTR5	24	33935613	gene-CCL26(rna-XM_004020976.3:c.-153T>C)
UTR3	24	34235015	gene-HSPB1(rna-XM_015103914.1:c.*50A>G)
intergenic	24	34323040	gene-SSC4D(dist=7604),gene-ZP3(dist=6587)
intergenic	25	7174894	gene-TRNAG-UCC-48(dist=141884),gene-LOC101113195(dist=17518)
intronic	25	40192777	gene-GRID1
intronic	25	40366494	gene-GRID1
intergenic	26	6922551	gene-VEGFC(dist=95280),gene-NEIL3(dist=366320)
intronic	26	14510418	gene-LOC101114586
intronic	26	14541179	gene-LOC101114586
exonic	26	15099204	gene-MTNR1A
exonic	26	15099296	gene-MTNR1A
exonic	26	15099314	gene-MTNR1A
exonic	26	15099491	gene-MTNR1A
intronic	26	25289814	gene-RBPMS
intronic	26	25677541	gene-TEX15
intronic	26	25763270	gene-PURG
