# Supplementary material for: Uncovering the genetic diversity and adaptability of Butuo Black Sheep through whole-genome re-sequencing
Source: PLoS One. 2024 Jun 10;19(6):e0303419. doi: 10.1371/journal.pone.0303419 (PMC11164371; doi:10.1371/journal.pone.0303419)
Supplement: S5 Table — (XLSX) [file pone.0303419.s005.xlsx]

## Sheet: Sheet1
Table S5 Functional enrichment analysis for 200 genes
GeneType	Category	Term	Description	Count	PValue	Fold Enrichment	Bonferroni	Benjamini	FDR	Genes
Exonic	BP	GO:0061036	positive regulation of cartilage development	2	0.0179696	106.016	0.992386	1	1	BMP4, BMPR1B
Exonic	BP	GO:0060065	uterus development	2	0.0197495	96.3782	0.995326	1	1	LHCGR, FSHR
Exonic	BP	GO:0010629	negative regulation of gene expression	3	0.0248978	11.6929	0.998866	1	1	BMP4, PRKAA2, XDH
Exonic	BP	GO:0007200	phospholipase C-activating G-protein coupled receptor signaling pathway	2	0.0321221	58.8978	0.999847	1	1	LHCGR, FSHR
Exonic	BP	GO:1900745	positive regulation of p38MAPK cascade	2	0.0391249	48.1891	0.999978	1	1	BMP4, XDH
Exonic	BP	GO:0043066	negative regulation of apoptotic process	3	0.0539763	7.64538	1	1	1	PRKAA2, IL2RB, IGF1
Exonic	BP	GO:0001658	branching involved in ureteric bud morphogenesis	2	0.0564199	33.13	1	1	1	BMP4, ADAMTS16
Exonic	BP	GO:0030501	positive regulation of bone mineralization	2	0.058133	32.1261	1	1	1	BMP4, BMPR1B
Exonic	BP	GO:0008203	cholesterol metabolic process	2	0.0632541	29.4489	1	1	1	LIPE, SCAP
Exonic	BP	GO:0045669	positive regulation of osteoblast differentiation	2	0.0801326	23.047	1	1	1	BMP4, BMPR1B
Exonic	BP	GO:0007189	adenylate cyclase-activating G-protein coupled receptor signaling pathway	2	0.086802	21.2032	1	1	1	LHCGR, RXFP2
Exonic	BP	GO:0001649	osteoblast differentiation	2	0.0917737	20.003	1	1	1	BMP4, BMPR1B
Exonic	MF	GO:0008502	melatonin receptor activity	2	0.00753571	255.552	0.428651	0.557643	0.557643	MTNR1A, MTNR1B
Exonic	KEGG	oas04080	Neuroactive ligand-receptor interaction	6	0.000631348	7.67491	0.05406	0.0555586	0.0549273	GHR, MTNR1A, LHCGR, MTNR1B, FSHR, RXFP2
Exonic	KEGG	oas04151	PI3K-Akt signaling pathway	5	0.00576338	6.29762	0.39869	0.181082	0.179024	GHR, PRKAA2, ITGA4, IL2RB, IGF1
Exonic	KEGG	oas04913	Ovarian steroidogenesis	3	0.00617325	23.8294	0.420118	0.181082	0.179024	LHCGR, FSHR, IGF1
Exonic	KEGG	oas05410	Hypertrophic cardiomyopathy	3	0.0132078	16.0589	0.689642	0.290571	0.287269	PRKAA2, ITGA4, IGF1
Exonic	KEGG	oas04152	AMPK signaling pathway	3	0.0242637	11.6332	0.884852	0.376659	0.372379	LIPE, PRKAA2, IGF1
Exonic	KEGG	oas04060	Cytokine-cytokine receptor interaction	4	0.0266727	5.72644	0.907363	0.376659	0.372379	GHR, BMP4, IL2RB, BMPR1B
Exonic	KEGG	oas04550	Signaling pathways regulating pluripotency of stem cells	3	0.0314178	10.1193	0.939742	0.376659	0.372379	BMP4, IGF1, BMPR1B
Exonic	KEGG	oas05418	Fluid shear stress and atherosclerosis	3	0.0342417	9.65635	0.953396	0.376659	0.372379	BMP4, PRKAA2, BMPR1B
Exonic	KEGG	oas04710	Circadian rhythm	2	0.0724878	25.2551	0.998669	0.664174	0.656627	PRKAA2, FBXL3
Exonic	KEGG	oas04024	cAMP signaling pathway	3	0.0754743	6.20765	0.998998	0.664174	0.656627	LIPE, LHCGR, FSHR
UTR	MF	GO:0008009	chemokine activity	2	0.0306143	58.585	0.606542	0.596441	0.596441	CXCL10, CCL26
UTR	MF	GO:0008009	chemokine activity	2	0.0306143	58.585	0.606542	0.596441	0.596441	CXCL10, CCL26
UTR	MF	GO:0019903	protein phosphatase binding	2	0.0397627	44.9152	0.703956	0.596441	0.596441	BAD, STAT6
UTR	MF	GO:0019903	protein phosphatase binding	2	0.0397627	44.9152	0.703956	0.596441	0.596441	BAD, STAT6
UTR	KEGG	oas04061	Viral protein interaction with cytokine and cytokine receptor	4	0.000111963	36.1973	0.0129044	0.0129877	0.0129877	CXCL10, IL2RB, TNF, CCL26
UTR	KEGG	oas04060	Cytokine-cytokine receptor interaction	4	0.00487502	9.89112	0.432711	0.282751	0.282751	CXCL10, IL2RB, TNF, CCL26
UTR	KEGG	oas04062	Chemokine signaling pathway	3	0.0170807	13.2223	0.864459	0.408022	0.408022	CXCL10, BAD, CCL26
UTR	KEGG	oas05160	Hepatitis C	3	0.0172488	13.1542	0.867122	0.408022	0.408022	CXCL10, BAD, TNF
UTR	KEGG	oas05161	Hepatitis B	3	0.0175871	13.0199	0.872324	0.408022	0.408022	BAD, STAT6, TNF
UTR	BP	GO:0071316	cellular response to nicotine	2	0.00451994	401.576	0.547416	0.567406	0.564163	BAD, TNF
UTR	BP	GO:0006955	immune response	3	0.00844479	19.1227	0.773297	0.567406	0.564163	CXCL10, TNF, CCL26
UTR	BP	GO:0008625	extrinsic apoptotic signaling pathway via death domain receptors	2	0.0135047	133.859	0.907396	0.567406	0.564163	BAD, TNF
UTR	BP	GO:0045662	negative regulation of myoblast differentiation	2	0.0157394	114.736	0.937732	0.567406	0.564163	CXCL10, TNF
UTR	BP	GO:0008630	intrinsic apoptotic signaling pathway in response to DNA damage	2	0.0172267	104.759	0.952211	0.567406	0.564163	BAD, TNF
UTR	BP	GO:0050766	positive regulation of phagocytosis	2	0.0194539	92.6713	0.967871	0.567406	0.564163	IL2RB, TNF
UTR	BP	GO:0032731	positive regulation of interleukin-1 beta production	2	0.026845	66.9293	0.991452	0.635525	0.631893	HSPB1, TNF
UTR	BP	GO:0071456	cellular response to hypoxia	2	0.0290526	61.7809	0.994256	0.635525	0.631893	ACAA2, BAD
UTR	BP	GO:0042127	regulation of cell proliferation	2	0.0573432	30.8904	0.999968	1	1	CXCL10, STAT6
UTR	KEGG	oas04370	VEGF signaling pathway	2	0.0613237	28.8351	0.999352	0.820448	0.820448	BAD, HSPB1
UTR	KEGG	oas01212	Fatty acid metabolism	2	0.0633418	27.8897	0.999495	0.820448	0.820448	ACAA2, ACACA
UTR	KEGG	oas05321	Inflammatory bowel disease	2	0.06837	25.7769	0.999729	0.820448	0.820448	STAT6, TNF
UTR	KEGG	oas05014	Amyotrophic lateral sclerosis	3	0.0779368	5.77355	0.999918	0.820448	0.820448	GPX2, BAD, TNF
UTR	KEGG	oas04658	Th1 and Th2 cell differentiation	2	0.095105	18.2933	0.999991	0.820448	0.820448	IL2RB, STAT6
UTR	KEGG	oas04657	IL-17 signaling pathway	2	0.0970576	17.9081	0.999993	0.820448	0.820448	CXCL10, TNF
InterIntro	BP	GO:0008284	positive regulation of cell proliferation	7	0.00219857	5.17223	0.721009	0.650315	0.650315	ITGB1, SRPK2, TFAP2B, GHRHR, KDM4C, CD47, ISL1
InterIntro	BP	GO:0043524	negative regulation of neuron apoptotic process	5	0.00224246	8.96011	0.728037	0.650315	0.650315	TFAP2B, SIX1, GRIK2, PPARGC1A, ISL1
InterIntro	BP	GO:0000122	negative regulation of transcription from RNA polymerase II promoter	8	0.00755888	3.48393	0.987733	1	1	TFAP2B, FST, SIX1, MITF, KMT5A, RBPJ, ESR1, ISL1
InterIntro	BP	GO:0003151	outflow tract morphogenesis	3	0.00921335	20.3355	0.995339	1	1	RYR1, SIX1, RBPJ
InterIntro	BP	GO:0010628	positive regulation of gene expression	6	0.015622	4.0495	0.999892	1	1	EDAR, NTRK2, GATA5, MITF, RBPJ, PPARGC1A
InterIntro	BP	GO:0045596	negative regulation of cell differentiation	3	0.0163889	15.0877	0.999931	1	1	ITGB1, FST, RBPJ
InterIntro	BP	GO:0007189	adenylate cyclase-activating G-protein coupled receptor signaling pathway	3	0.0399698	9.35435	1	1	1	GHRHR, LHCGR, MC2R
InterIntro	BP	GO:0010467	gene expression	3	0.0429172	8.99457	1	1	1	GRM3, TFAP2B, SIX1
InterIntro	BP	GO:0003139	secondary heart field specification	2	0.0556391	34.6458	1	1	1	RBPJ, ISL1
InterIntro	BP	GO:0055078	sodium ion homeostasis	2	0.0556391	34.6458	1	1	1	TFAP2B, GH
InterIntro	BP	GO:0010960	magnesium ion homeostasis	2	0.0556391	34.6458	1	1	1	TFAP2B, GH
InterIntro	BP	GO:0035909	aorta morphogenesis	2	0.0616292	31.1812	1	1	1	TFAP2B, SIX1
InterIntro	BP	GO:0060065	uterus development	2	0.0675817	28.3465	1	1	1	LHCGR, ESR1
InterIntro	BP	GO:0055074	calcium ion homeostasis	2	0.079375	23.9855	1	1	1	TFAP2B, GH
InterIntro	BP	GO:0033627	cell adhesion mediated by integrin	2	0.0852163	22.2723	1	1	1	ITGB1, ITGA11
InterIntro	BP	GO:0007389	pattern specification process	2	0.0852163	22.2723	1	1	1	FST, SIX1
InterIntro	BP	GO:0007229	integrin-mediated signaling pathway	3	0.0992583	5.56807	1	1	1	ITGB1, ITGA4, ITGA11
InterIntro	CC	GO:0098978	glutamatergic synapse	7	0.000826416	6.28544	0.0899451	0.0591707	0.0591707	ITGB1, GRM3, SYT1, GRID1, GRIK2, CACNG3, PCDH17
InterIntro	CC	GO:0005634	nucleus	24	0.00103808	2.01488	0.111662	0.0591707	0.0591707	TFAP2B, GH, CERS5, KDM4C, PIWIL3, FST, GATA5, SIX1, MITF, MAT2B, MKI67, RBPJ, ISL1, ESR1, PRPF6, SETBP1, DPPA4, ZNF706, SCMH1, BBX, PGR, PURG, HMX1, SF1
InterIntro	CC	GO:0097550	transcriptional preinitiation complex	2	0.0276481	70.756	0.959085	1	1	GTF2A1, ESR1
InterIntro	CC	GO:0009986	cell surface	5	0.0682637	3.21618	0.999684	1	1	ITGB1, GHRHR, ITGA4, CD47, TFPI
InterIntro	CC	GO:0035327	transcriptionally active chromatin	2	0.0703207	27.2139	0.999755	1	1	PSIP1, ESR1
InterIntro	CC	GO:0099055	integral component of postsynaptic membrane	2	0.0703207	27.2139	0.999755	1	1	GRM3, PCDH17
InterIntro	CC	GO:0042734	presynaptic membrane	2	0.0909571	20.8106	0.999981	1	1	SYT1, GRIK2
InterIntro	CC	GO:0014069	postsynaptic density	3	0.098942	5.586	0.999993	1	1	GRM3, NTRK2, GRIK2
InterIntro	MF	GO:0001228	transcriptional activator activity, RNA polymerase II transcription regulatory region sequence-specific binding	7	0.00925059	3.85187	0.788184	1	1	TFAP2B, SIX1, MITF, RBPJ, GRHL2, ESR1, ISL1
InterIntro	MF	GO:0003682	chromatin binding	6	0.0180679	3.9091	0.9524	1	1	DPPA4, SIX1, PSIP1, MITF, RBPJ, ESR1
InterIntro	MF	GO:0043565	sequence-specific DNA binding	4	0.0472083	4.89862	0.999689	1	1	SIX1, PGR, PPARGC1A, ESR1
InterIntro	MF	GO:0003700	transcription factor activity, sequence-specific DNA binding	5	0.0657315	3.25758	0.999988	1	1	TFAP2B, SIX1, PGR, MITF, ESR1
InterIntro	MF	GO:0005496	steroid binding	2	0.0705051	27.1465	0.999995	1	1	PGR, ESR1
InterIntro	MF	GO:0017025	TBP-class protein binding	2	0.0705051	27.1465	0.999995	1	1	GTF2A1, ESR1
InterIntro	MF	GO:0004970	ionotropic glutamate receptor activity	2	0.087349	21.7172	1	1	1	GRID1, GRIK2
InterIntro	KEGG	oas04080	Neuroactive ligand-receptor interaction	10	0.000800004	3.91998	0.130691	0.140001	0.140001	GHR, GRM3, GHRHR, GH, ADCYAP1R1, LHCGR, MC2R, GRM7, GRID1, GRIK2
InterIntro	KEGG	oas05412	Arrhythmogenic right ventricular cardiomyopathy	4	0.0141846	7.73945	0.917921	0.882231	0.882231	ITGB1, ITGA4, ITGA11, CACNG3
InterIntro	KEGG	oas05410	Hypertrophic cardiomyopathy	4	0.0219641	6.56171	0.979484	0.882231	0.882231	ITGB1, ITGA4, ITGA11, CACNG3
InterIntro	KEGG	oas04512	ECM-receptor interaction	4	0.0219641	6.56171	0.979484	0.882231	0.882231	ITGB1, ITGA4, ITGA11, CD47
InterIntro	KEGG	oas05414	Dilated cardiomyopathy	4	0.0252066	6.22348	0.988526	0.882231	0.882231	ITGB1, ITGA4, ITGA11, CACNG3
InterIntro	KEGG	oas04151	PI3K-Akt signaling pathway	7	0.0411884	2.70188	0.999364	1	1	ITGB1, GHR, GH, NTRK2, ITGA4, ITGA11, VEGFC
InterIntro	KEGG	oas04935	Growth hormone synthesis, secretion and action	4	0.0450618	4.94818	0.999687	1	1	GHR, MAPK10, GHRHR, GH
InterIntro	KEGG	oas04510	Focal adhesion	5	0.0463364	3.62787	0.999752	1	1	ITGB1, MAPK10, ITGA4, ITGA11, VEGFC
InterIntro	KEGG	oas05133	Pertussis	3	0.0936555	5.73111	1	1	1	ITGB1, MAPK10, SERPING1
